# Supplementary material for: Isolation and Characterisation of the Bundooravirus Genus and Phylogenetic Investigation of the Salasmaviridae Bacteriophages
Source: Viruses. 2021 Aug 6;13(8):1557. doi: 10.3390/v13081557 (PMC8402886; doi:10.3390/v13081557)
Supplement: Supplementary file 1 [file viruses-13-01557-s001.zip]

Archive with 1 entries (1 files):
- viruses-1297560-SI.pdf
